# Supplementary material for: Cooking Methods and Their Relationship with Anthropometrics and Cardiovascular Risk Factors among Older Spanish Adults
Source: Nutrients. 2022 Aug 20;14(16):3426. doi: 10.3390/nu14163426 (PMC9414627; doi:10.3390/nu14163426)
Supplement: Supplementary file 1 [file nutrients-14-03426-s001.zip]

Archive with 1 entries (1 files):
- nutrients-1818065-supplementary.pdf
